# Supplementary material for: Nanog maintains stemness of Lkb1‐deficient lung adenocarcinoma and prevents gastric differentiation
Source: EMBO Mol Med. 2021 Jan 13;13(3):e12627. doi: 10.15252/emmm.202012627 (PMC7933951; doi:10.15252/emmm.202012627)
Supplement: Supplementary file 2 — Table EV1 [file EMMM-13-e12627-s002.xls]

## Sheet: Sheet1
Table EV1. NANOG expression in EMBL-EBI expression altas
Sample Name	NANOG(RNA-seq TPM)
lung, non-small cell lung carcinoma, NCI-H1155	0.5
lung, non-small cell lung carcinoma, NCI-H1770	0.5
lung, lung adenocarcinoma, HCC364	0.3
lung, lung adenocarcinoma, HCC515	0.3
lung, non-small cell lung carcinoma, LXFL529	0.3
lung, non-small cell lung carcinoma, NCI-H1703	0.3
lung, non-small cell lung carcinoma, NCI-H1869	0.3
lung, non-small cell lung carcinoma, NCI-H1915	0.3
lung, lung carcinoma, A549	0.2
lung, lung adenocarcinoma, NCI-H1975	0.2
lung, non-small cell lung carcinoma, NCI-H1299	0.2
lung, non-small cell lung carcinoma, NCI-H1437	0.2
lung, non-small cell lung carcinoma, NCI-H2122	0.2
lung, non-small cell lung carcinoma, NCI-H2126	0.2
lung, lung adenocarcinoma, ABC-1	0.2
lung, lung adenocarcinoma, HCC1534	0.2
lung, lung adenocarcinoma, HCC2270	0.2
lung, lung adenocarcinoma, HCC2279	0.2
lung, lung adenocarcinoma, HCC2935	0.2
lung, lung adenocarcinoma, HCC461	0.2
lung, lung adenocarcinoma, LXF-289	0.2
lung, lung adenocarcinoma, NCI-H1395	0.2
lung, lung adenocarcinoma, NCI-H1648	0.2
lung, lung adenocarcinoma, NCI-H1781	0.2
lung, lung adenocarcinoma, NCI-H2009	0.2
lung, lung adenocarcinoma, NCI-H2073	0.2
lung, lung adenocarcinoma, NCI-H820	0.2
lung, lung adenocarcinoma, RERF-LC-KJ	0.2
lung, non-small cell lung carcinoma, NCI-H1944	0.1
lung, non-small cell lung carcinoma, NCI-H358	0.1
