# Supplementary material for: Nanog maintains stemness of Lkb1‐deficient lung adenocarcinoma and prevents gastric differentiation
Source: EMBO Mol Med. 2021 Jan 13;13(3):e12627. doi: 10.15252/emmm.202012627 (PMC7933951; doi:10.15252/emmm.202012627)
Supplement: Supplementary file 3 — Table EV2 [file EMMM-13-e12627-s003.xls]

## Sheet: Sheet1
Table EV2. Primer list for real-time PCR.
Name	Sequence
mActin qf	TGAGCGCAAGTACTCTGTGTGGAT
mActin qr	ACTCATCGTACTCCTGCTTGCTGA
mMuc5ac qf	GACTGTCACAATGCCACACC
mMuc5ac qr	ACAACACAGCCTCCATTTCC
mNanog qf	CAAGGGTCTGCTACTGAGATGCTCTG
mNanog qr	TTTTGTTTGGGACTGGTAGAAGAATCAG
mHes1 qf	CGCCTCTTCTCCATGATAGGCTTTGATGAC
mHes1 qr	TGAAGGATTCCAAAAATAAAATTCTCTGGG
mHes5 qf	AGATGCTCAGTCCCAAGGAG
mHes5 qr	TAGCCCTCGCTGTAGTCCTG
mHey1 qr	CGGACGAGAATGGAAACTTGA
mHey1 qf	CCAAAACCTGGGACGATGTC
mHey2 qr	AAGCGCCCTTGTGAGGAAA
mHey2 qf	TCGCTCCCCACGTCGAT
mCtnnb1 qf	ATGGAGCCGGACAGAAAAGC
mCtnnb1 qr	TGGGAGGTGTCAACATCTTCTT
mAxin2 qf	ATGAGTAGCGCCGTGTTAGTG
mAxin2 qr	GGGCATAGGTTTGGTGGACT
mBmi1 qf	ATCCCCACTTAATGTGTGTCCT
mBmi1 qr	CTTGCTGGTCTCCAAGTAACG
mCcnd1 qf	GCGTACCCTGACACCAATCTC
mCcnd1 qr	CTCCTCTTCGCACTTCTGCTC
mGli1 qf	CCAAGCCAACTTTATGTCAGGG
mGli1 qr	AGCCCGCTTCTTTGTTAATTTGA
mGli2 qf	CAACGCCTACTCTCCCAGAC
mGli2 qr	GAGCCTTGATGTACTGTACCAC
mLgr5 qf	CCTACTCGAAGACTTACCCAGT
mLgr5 qr	GCATTGGGGTGAATGATAGCA
mMyc qf	ATGCCCCTCAACGTGAACTTC
mMyc qr	CGCAACATAGGATGGAGAGCA
mTwist1 qf	GGACAAGCTGAGCAAGATTCA
mTwist1 qr	CGGAGAAGGCGTAGCTGAG
mHnf4a qf	TGTCCACCTTGGTGAGACTTGG
mHnf4a qr	TTGGTTTCTGACTGACACCTGGG
mPdx1 qf	TGCCTCAGTGCCCTTTACTC
mPdx1 qr	CTAAGAGTGCTCTGGGCTCTG
mLgals4 qf	GGTCGTGGTGAACGGAAATTC
mLgals4 qr	GTGGAGGGTTGTACCCAGGA
mAnxa8 qf	GAGCTGCACGATGCCATGA
mAnxa8 qr	CGGTTCCCATAATCTTCTCACC
mVsig1 qf	TGCAGGTCAGGTCAGTATGGT
mVsig1 qr	CTCGGTGGTGGTATAGAGGCA
mGkn1 qf	TTCGTCGTGGGTCTGCTTG
mGkn1 qr	CCAGCCGTTATTGTTGTCGATA
mGkn3 qf	CCGTTGCATTCGCTGGAGA
mGkn3 qr	AACTGTCGCTAGTGTTCGTCA
mCtse qf	GACATCAGTCCCTTCGGAAGA
mCtse qr	AGGGGTTCATTGACACTCGAATA
mOnecut2 qf	GTGCTAAGTAAACAAGTCCTTTCATTTCCC
mOnecut2 qr	CCACACACACCCGCAATGTTT

## Sheet: Sheet3
DNP63-QF-D	GTACCTGGAAAACAATGCCCAG
DNP63-QR-D	CGCTATTCTGTGCGTGGTCTG
TAP63-QF-D	GTCTTGCATGCGGATACAATCC
TAP63-QR-D	CGCTATTCTGTGCGTGGTCTG
Mouse Ifnb qf	CTGCGTTCCTGCTGTGCTTCTCCA
Mouse Ifnb qr	TTCTCCGTCATCTCCATAGGGATC
MouseIfna qf	CTTTCCTCATGATCCTGGTAATGAT
MouseIfna qr	AATCCAAAATCCTTCCTGTCCTTC
MouseIfng qf	CACTGCATCTTGGCTTTGCAGCTCT
MouseIfng qr	CATGTCACCATCCTTTTGCCAGTTCC
mouse IL6 qf	GACTTCCATCCAGTTGCCTTCTTG
mouse IL6 qr	TGCATCATCGTTGTTCATACAATC
Mousemitochondrial f	GGGATAACAGCGCAATCCTATTC
Mousemitochondrial r	ACGTAGGACTTTAATCGTTGAAC
human Ifnb qf	GAATGGGAGGCTTGAATACTGCCT
human Ifnb qr	TAGCAAAGATGTTCTGGAGC ATCTC
human Ifna qf	GCTTTACTGATGGTCCTGGTGGTG
human Ifna qr	GAGATTCTGCTCATTTGTGCCAG
mouse MAVS qf	CTGCCTCACAGCTAGTGACC
mouse MAVS qr	CCGGCGCTGGAGATTATTG
human MAVS qf	CAGGCCGAGCCTATCATCTG
human MAVS qr	GGGCTTTGAGCTAGTTGGCA
