# Supplementary material for: Nanog maintains stemness of Lkb1‐deficient lung adenocarcinoma and prevents gastric differentiation
Source: EMBO Mol Med. 2021 Jan 13;13(3):e12627. doi: 10.15252/emmm.202012627 (PMC7933951; doi:10.15252/emmm.202012627)
Supplement: Supplementary file 5 — Source Data for Figure 3 [file EMMM-13-e12627-s004.zip]

Archive with 5 entries (4 files):
- EMM-2020-12627-V4-Figure_3E-sd.zip
- __MACOSX/
- __MACOSX/._EMM-2020-12627-V4-Figure_3E-sd.zip
- EMM-2020-12627-V4-Figure_3D-sd.zip
- __MACOSX/._EMM-2020-12627-V4-Figure_3D-sd.zip
